# Supplementary material for: Significance of pyroptosis-related gene in the diagnosis and classification of rheumatoid arthritis
Source: Front Endocrinol (Lausanne). 2023 Mar 15;14:1144250. doi: 10.3389/fendo.2023.1144250 (PMC10057543; doi:10.3389/fendo.2023.1144250)
Supplement: Supplementary Table 1 — The list of 52 PRGs. [file Table_1.xlsx]

## Sheet: Supplementary 1
BAK1
BAX
CASP1
CASP3
CASP4
CASP5
CHMP2A
CHMP2B
CHMP3
CHMP4A
CHMP4B
CHMP4C
CHMP6
CHMP7
CYCS
ELANE
GSDMD
GSDME
GZMB
HMGB1
IL18
IL1A
IL1B
IRF1
IRF2
TP53
TP63
AIM2
CASP6
CASP8
CASP9
GPX4
GSDMA
GSDMB
GSDMC
IL6
NLRC4
NLRP1
NLRP2
NLRP3
NLRP6
NLRP7
NOD1
NOD2
PJVK
PLCG1
PRKACA
PYCARD
SCAF11
TIRAP
TNF
GZMA

## Sheet: Supplementary 2
LASSO
BAX
CASP4
CHMP3
CHMP7
TP53
AIM2
CASP9
NLRC4
NLRP1
NLRP3
NOD2
PLCG1
TNF
RF
CASP3
CASP1
CHMP3
PLCG1
TP53
NLRP1
CHMP2B
CASP4
AIM2
SVM-RFE
CASP3
PLCG1
CASP1
CHMP3
CHMP2B
TP53
NLRP1
AIM2

## Sheet: Supplementary 3
ONTOLOGY	ID	Description	GeneRatio	BgRatio	pvalue	geneID	Count
BP	GO:0051607	defense response to virus	19/46	265/18723	1.13377e-23	AIM2/IFIT5/RTP4/IFIT3/IFIT1/GBP1/TRIM6/DDX60/IFIT2/IFI44L/IFI6/CXCL10/RSAD2/HERC5/ISG15/OAS1/OAS3/OASL/MX1	19
BP	GO:0140546	defense response to symbiont	19/46	265/18723	1.13377e-23	AIM2/IFIT5/RTP4/IFIT3/IFIT1/GBP1/TRIM6/DDX60/IFIT2/IFI44L/IFI6/CXCL10/RSAD2/HERC5/ISG15/OAS1/OAS3/OASL/MX1	19
BP	GO:0009615	response to virus	20/46	367/18723	1.47499e-22	AIM2/IFI44/IFIT5/RTP4/IFIT3/IFIT1/GBP1/TRIM6/DDX60/IFIT2/IFI44L/IFI6/CXCL10/RSAD2/HERC5/ISG15/OAS1/OAS3/OASL/MX1	20
BP	GO:0045071	negative regulation of viral genome replication	9/46	56/18723	9.87071e-15	IFIT5/IFIT1/TRIM6/RSAD2/ISG15/OAS1/OAS3/OASL/MX1	9
BP	GO:0045069	regulation of viral genome replication	9/46	85/18723	5.09392e-13	IFIT5/IFIT1/TRIM6/RSAD2/ISG15/OAS1/OAS3/OASL/MX1	9
BP	GO:0002831	regulation of response to biotic stimulus	13/46	327/18723	6.72566e-13	AIM2/CD274/IFIT1/TRIM6/DDX60/LY96/HERC5/ISG15/GBP5/OAS1/SERPING1/OAS3/OASL	13
BP	GO:0048525	negative regulation of viral process	9/46	92/18723	1.06147e-12	IFIT5/IFIT1/TRIM6/RSAD2/ISG15/OAS1/OAS3/OASL/MX1	9
BP	GO:1903900	regulation of viral life cycle	10/46	148/18723	2.23901e-12	IFIT5/IFIT1/TRIM6/RSAD2/ISG15/OAS1/OAS3/OASL/LAMP3/MX1	10
BP	GO:0050792	regulation of viral process	10/46	164/18723	6.26737e-12	IFIT5/IFIT1/TRIM6/RSAD2/ISG15/OAS1/OAS3/OASL/LAMP3/MX1	10
BP	GO:0019058	viral life cycle	12/46	317/18723	1.04849e-11	CHMP5/IFIT5/IFIT1/TRIM6/RSAD2/ISG15/OAS1/OAS3/OASL/SIGLEC1/LAMP3/MX1	12
BP	GO:0019079	viral genome replication	9/46	131/18723	2.6941e-11	IFIT5/IFIT1/TRIM6/RSAD2/ISG15/OAS1/OAS3/OASL/MX1	9
BP	GO:0016032	viral process	12/46	415/18723	2.36483e-10	CHMP5/IFIT5/IFIT1/TRIM6/RSAD2/ISG15/OAS1/OAS3/OASL/SIGLEC1/LAMP3/MX1	12
BP	GO:0098586	cellular response to virus	7/46	84/18723	1.31768e-09	TRIM6/DDX60/IFI6/CXCL10/OAS1/OAS3/OASL	7
BP	GO:0034340	response to type I interferon	6/46	58/18723	5.76496e-09	IFIT1/TRIM6/ISG15/OAS1/OAS3/MX1	6
BP	GO:0140374	antiviral innate immune response	4/46	15/18723	4.26658e-08	IFIT1/CXCL10/OAS1/MX1	4
BP	GO:0002833	positive regulation of response to biotic stimulus	7/46	168/18723	1.64737e-07	AIM2/CD274/TRIM6/DDX60/LY96/GBP5/OASL	7
BP	GO:0071357	cellular response to type I interferon	5/46	52/18723	1.70612e-07	IFIT1/TRIM6/ISG15/OAS1/OAS3	5
BP	GO:0045088	regulation of innate immune response	7/46	218/18723	9.58976e-07	AIM2/TRIM6/ISG15/GBP5/OAS1/SERPING1/OAS3	7
BP	GO:0035456	response to interferon-beta	4/46	32/18723	1.09021e-06	AIM2/TRIM6/OAS1/XAF1	4
BP	GO:0001819	positive regulation of cytokine production	9/46	467/18723	1.67892e-06	AIM2/CD274/TRIM6/RSAD2/LY96/ISG15/GBP5/OAS1/OAS3	9
BP	GO:0060338	regulation of type I interferon-mediated signaling pathway	4/46	36/18723	1.77307e-06	TRIM6/ISG15/OAS1/OAS3	4
BP	GO:0002221	pattern recognition receptor signaling pathway	6/46	172/18723	3.80462e-06	DDX60/RSAD2/LY96/OAS1/OAS3/OASL	6
BP	GO:0060337	type I interferon signaling pathway	4/46	50/18723	6.76016e-06	TRIM6/ISG15/OAS1/OAS3	4
BP	GO:0060339	negative regulation of type I interferon-mediated signaling pathway	3/46	20/18723	1.53656e-05	ISG15/OAS1/OAS3	3
BP	GO:0002764	immune response-regulating signaling pathway	8/46	468/18723	1.62601e-05	FCGR1B/GBP1/DDX60/RSAD2/LY96/OAS1/OAS3/OASL	8
BP	GO:0019221	cytokine-mediated signaling pathway	8/46	472/18723	1.72879e-05	AIM2/TRIM6/CXCL10/ISG15/OAS1/OAS3/OASL/MX1	8
BP	GO:0035455	response to interferon-alpha	3/46	21/18723	1.78956e-05	IFIT3/IFIT2/LAMP3	3
BP	GO:0032069	regulation of nuclease activity	3/46	22/18723	2.06856e-05	OAS1/OAS3/OASL	3
BP	GO:0050688	regulation of defense response to virus	4/46	69/18723	2.45261e-05	AIM2/IFIT1/TRIM6/HERC5	4
BP	GO:0035458	cellular response to interferon-beta	3/46	24/18723	2.70934e-05	AIM2/TRIM6/OAS1	3
BP	GO:0045824	negative regulation of innate immune response	4/46	71/18723	2.74669e-05	ISG15/OAS1/SERPING1/OAS3	4
BP	GO:0039529	RIG-I signaling pathway	3/46	27/18723	3.89525e-05	DDX60/OAS3/OASL	3
BP	GO:0060759	regulation of response to cytokine stimulus	5/46	162/18723	4.69173e-05	TRIM6/ISG15/OAS1/OAS3/LRRC70	5
BP	GO:0032103	positive regulation of response to external stimulus	7/46	427/18723	7.58392e-05	AIM2/TRIM6/DDX60/CXCL10/LY96/GBP5/OASL	7
BP	GO:0039528	cytoplasmic pattern recognition receptor signaling pathway in response to virus	3/46	34/18723	7.87353e-05	DDX60/OAS3/OASL	3
BP	GO:0032728	positive regulation of interferon-beta production	3/46	39/18723	0.000119218	ISG15/OAS1/OAS3	3
BP	GO:0002832	negative regulation of response to biotic stimulus	4/46	108/18723	0.000141778	ISG15/OAS1/SERPING1/OAS3	4
BP	GO:0071222	cellular response to lipopolysaccharide	5/46	209/18723	0.000156094	CHMP5/CD274/CXCL10/CMPK2/LY96	5
BP	GO:0062208	positive regulation of pattern recognition receptor signaling pathway	3/46	44/18723	0.000171289	DDX60/RSAD2/OASL	3
BP	GO:0032496	response to lipopolysaccharide	6/46	343/18723	0.000182695	CHMP5/CD274/TRIM6/CXCL10/CMPK2/LY96	6
BP	GO:0071219	cellular response to molecule of bacterial origin	5/46	221/18723	0.000202423	CHMP5/CD274/CXCL10/CMPK2/LY96	5
BP	GO:0002237	response to molecule of bacterial origin	6/46	363/18723	0.000248031	CHMP5/CD274/TRIM6/CXCL10/CMPK2/LY96	6
BP	GO:1900246	positive regulation of RIG-I signaling pathway	2/46	10/18723	0.000262428	DDX60/OASL	2
BP	GO:0035457	cellular response to interferon-alpha	2/46	11/18723	0.000320243	IFIT3/IFIT2	2
BP	GO:0039530	MDA-5 signaling pathway	2/46	11/18723	0.000320243	DDX60/OAS3	2
BP	GO:0071216	cellular response to biotic stimulus	5/46	246/18723	0.00033205	CHMP5/CD274/CXCL10/CMPK2/LY96	5
BP	GO:0032608	interferon-beta production	3/46	56/18723	0.000351194	ISG15/OAS1/OAS3	3
BP	GO:0032648	regulation of interferon-beta production	3/46	56/18723	0.000351194	ISG15/OAS1/OAS3	3
BP	GO:0032481	positive regulation of type I interferon production	3/46	58/18723	0.000389585	ISG15/OAS1/OAS3	3
BP	GO:0031348	negative regulation of defense response	5/46	258/18723	0.00041301	TNFAIP6/ISG15/OAS1/SERPING1/OAS3	5
BP	GO:0002753	cytoplasmic pattern recognition receptor signaling pathway	3/46	60/18723	0.000430577	DDX60/OAS3/OASL	3
BP	GO:0001959	regulation of cytokine-mediated signaling pathway	4/46	150/18723	0.000497195	TRIM6/ISG15/OAS1/OAS3	4
BP	GO:0002683	negative regulation of immune system process	6/46	434/18723	0.000640222	CD274/GBP1/ISG15/OAS1/SERPING1/OAS3	6
BP	GO:0071639	positive regulation of monocyte chemotactic protein-1 production	2/46	16/18723	0.000693265	OAS1/OAS3	2
BP	GO:0044546	NLRP3 inflammasome complex assembly	2/46	19/18723	0.000983277	AIM2/GBP5	2
BP	GO:0001960	negative regulation of cytokine-mediated signaling pathway	3/46	81/18723	0.00103556	ISG15/OAS1/OAS3	3
BP	GO:0039535	regulation of RIG-I signaling pathway	2/46	20/18723	0.00109082	DDX60/OASL	2
BP	GO:0072567	chemokine (C-X-C motif) ligand 2 production	2/46	20/18723	0.00109082	OAS1/OAS3	2
BP	GO:0140632	inflammasome complex assembly	2/46	20/18723	0.00109082	AIM2/GBP5	2
BP	GO:2000341	regulation of chemokine (C-X-C motif) ligand 2 production	2/46	20/18723	0.00109082	OAS1/OAS3	2
BP	GO:0071706	tumor necrosis factor superfamily cytokine production	4/46	186/18723	0.00111094	CD274/LY96/OAS1/OAS3	4
BP	GO:1903555	regulation of tumor necrosis factor superfamily cytokine production	4/46	186/18723	0.00111094	CD274/LY96/OAS1/OAS3	4
BP	GO:0044766	multi-organism transport	2/46	21/18723	0.00120376	IFIT1/SIGLEC1	2
BP	GO:0071605	monocyte chemotactic protein-1 production	2/46	21/18723	0.00120376	OAS1/OAS3	2
BP	GO:0071637	regulation of monocyte chemotactic protein-1 production	2/46	21/18723	0.00120376	OAS1/OAS3	2
BP	GO:1902579	multi-organism localization	2/46	21/18723	0.00120376	IFIT1/SIGLEC1	2
BP	GO:0060761	negative regulation of response to cytokine stimulus	3/46	86/18723	0.00123154	ISG15/OAS1/OAS3	3
BP	GO:0050777	negative regulation of immune response	4/46	194/18723	0.00129786	ISG15/OAS1/SERPING1/OAS3	4
BP	GO:0039531	regulation of viral-induced cytoplasmic pattern recognition receptor signaling pathway	2/46	24/18723	0.00157469	DDX60/OASL	2
BP	GO:0032479	regulation of type I interferon production	3/46	95/18723	0.00164018	ISG15/OAS1/OAS3	3
BP	GO:0032606	type I interferon production	3/46	95/18723	0.00164018	ISG15/OAS1/OAS3	3
BP	GO:0032682	negative regulation of chemokine production	2/46	26/18723	0.00184846	OAS1/OAS3	2
BP	GO:0032760	positive regulation of tumor necrosis factor production	3/46	103/18723	0.00206713	LY96/OAS1/OAS3	3
BP	GO:0062207	regulation of pattern recognition receptor signaling pathway	3/46	105/18723	0.00218365	DDX60/RSAD2/OASL	3
BP	GO:0001773	myeloid dendritic cell activation	2/46	29/18723	0.00229836	BATF2/CLEC4D	2
BP	GO:1903557	positive regulation of tumor necrosis factor superfamily cytokine production	3/46	107/18723	0.00230417	LY96/OAS1/OAS3	3
BP	GO:0002230	positive regulation of defense response to virus by host	2/46	31/18723	0.00262416	AIM2/TRIM6	2
BP	GO:0002224	toll-like receptor signaling pathway	3/46	121/18723	0.00326403	RSAD2/LY96/OAS1	3
BP	GO:0010951	negative regulation of endopeptidase activity	4/46	252/18723	0.00335616	IFI6/SERPING1/LAMP3/CSTA	4
BP	GO:0032102	negative regulation of response to external stimulus	5/46	420/18723	0.00356955	TNFAIP6/ISG15/OAS1/SERPING1/OAS3	5
BP	GO:0010466	negative regulation of peptidase activity	4/46	262/18723	0.00385578	IFI6/SERPING1/LAMP3/CSTA	4
BP	GO:0007098	centrosome cycle	3/46	130/18723	0.00399307	CHMP5/NDC80/CETN3	3
BP	GO:0052548	regulation of endopeptidase activity	5/46	432/18723	0.0040235	AIM2/IFI6/SERPING1/LAMP3/CSTA	5
BP	GO:0045089	positive regulation of innate immune response	3/46	131/18723	0.00407969	AIM2/TRIM6/GBP5	3
BP	GO:0032733	positive regulation of interleukin-10 production	2/46	41/18723	0.00455592	CD274/ISG15	2
BP	GO:0050691	regulation of defense response to virus by host	2/46	41/18723	0.00455592	AIM2/TRIM6	2
BP	GO:0034142	toll-like receptor 4 signaling pathway	2/46	43/18723	0.00500146	LY96/OAS1	2
BP	GO:0031023	microtubule organizing center organization	3/46	143/18723	0.00520921	CHMP5/NDC80/CETN3	3
BP	GO:0052547	regulation of peptidase activity	5/46	461/18723	0.00528992	AIM2/IFI6/SERPING1/LAMP3/CSTA	5
BP	GO:0007080	mitotic metaphase plate congression	2/46	50/18723	0.00671137	CHMP5/NDC80	2
BP	GO:0060760	positive regulation of response to cytokine stimulus	2/46	57/18723	0.00864927	TRIM6/LRRC70	2
BP	GO:0002697	regulation of immune effector process	4/46	339/18723	0.00947463	TRIM6/DDX60/RSAD2/SERPING1	4
BP	GO:0032640	tumor necrosis factor production	3/46	181/18723	0.00994551	LY96/OAS1/OAS3	3
BP	GO:0032680	regulation of tumor necrosis factor production	3/46	181/18723	0.00994551	LY96/OAS1/OAS3	3
BP	GO:0032613	interleukin-10 production	2/46	62/18723	0.0101687	CD274/ISG15	2
BP	GO:0032653	regulation of interleukin-10 production	2/46	62/18723	0.0101687	CD274/ISG15	2
BP	GO:0032731	positive regulation of interleukin-1 beta production	2/46	62/18723	0.0101687	AIM2/GBP5	2
BP	GO:0042742	defense response to bacterium	4/46	350/18723	0.0105635	ISG15/OAS1/OAS3/HP	4
BP	GO:0045861	negative regulation of proteolysis	4/46	351/18723	0.0106663	IFI6/SERPING1/LAMP3/CSTA	4
BP	GO:0002720	positive regulation of cytokine production involved in immune response	2/46	65/18723	0.011133	TRIM6/RSAD2	2
BP	GO:0038034	signal transduction in absence of ligand	2/46	65/18723	0.011133	IFI6/BCL2A1	2
BP	GO:0051310	metaphase plate congression	2/46	65/18723	0.011133	CHMP5/NDC80	2
BP	GO:0097192	extrinsic apoptotic signaling pathway in absence of ligand	2/46	65/18723	0.011133	IFI6/BCL2A1	2
BP	GO:0001818	negative regulation of cytokine production	4/46	357/18723	0.0112971	CD274/GBP1/OAS1/OAS3	4
BP	GO:0034605	cellular response to heat	2/46	69/18723	0.012479	CXCL10/TFEC	2
BP	GO:0032722	positive regulation of chemokine production	2/46	71/18723	0.0131775	OAS1/OAS3	2
BP	GO:0051701	biological process involved in interaction with host	3/46	203/18723	0.0135406	IFIT1/TRIM6/SIGLEC1	3
BP	GO:0051346	negative regulation of hydrolase activity	4/46	379/18723	0.013815	IFI6/SERPING1/LAMP3/CSTA	4
BP	GO:0032732	positive regulation of interleukin-1 production	2/46	73/18723	0.0138926	AIM2/GBP5	2
BP	GO:0051298	centrosome duplication	2/46	73/18723	0.0138926	CHMP5/NDC80	2
BP	GO:0043154	negative regulation of cysteine-type endopeptidase activity involved in apoptotic process	2/46	78/18723	0.0157525	IFI6/LAMP3	2
BP	GO:0051303	establishment of chromosome localization	2/46	80/18723	0.0165248	CHMP5/NDC80	2
BP	GO:0050000	chromosome localization	2/46	82/18723	0.017313	CHMP5/NDC80	2
BP	GO:2000117	negative regulation of cysteine-type endopeptidase activity	2/46	86/18723	0.0189366	IFI6/LAMP3	2
BP	GO:0002699	positive regulation of immune effector process	3/46	235/18723	0.019938	TRIM6/DDX60/RSAD2	3
BP	GO:2000116	regulation of cysteine-type endopeptidase activity	3/46	235/18723	0.019938	AIM2/IFI6/LAMP3	3
BP	GO:0032091	negative regulation of protein binding	2/46	94/18723	0.0223678	IFIT1/IFIT2	2
BP	GO:0002718	regulation of cytokine production involved in immune response	2/46	96/18723	0.023263	TRIM6/RSAD2	2
BP	GO:0002367	cytokine production involved in immune response	2/46	98/18723	0.0241728	TRIM6/RSAD2	2
BP	GO:0032642	regulation of chemokine production	2/46	98/18723	0.0241728	OAS1/OAS3	2
BP	GO:0009133	nucleoside diphosphate biosynthetic process	1/46	10/18723	0.0243046	CMPK2	1
BP	GO:0010992	ubiquitin recycling	1/46	10/18723	0.0243046	TRIM6	1
BP	GO:1901978	positive regulation of cell cycle checkpoint	1/46	10/18723	0.0243046	NDC80	1
BP	GO:1904896	ESCRT complex disassembly	1/46	10/18723	0.0243046	CHMP5	1
BP	GO:1904903	ESCRT III complex disassembly	1/46	10/18723	0.0243046	CHMP5	1
BP	GO:0032602	chemokine production	2/46	99/18723	0.0246332	OAS1/OAS3	2
BP	GO:0035710	CD4-positive, alpha-beta T cell activation	2/46	102/18723	0.0260357	CD274/RSAD2	2
BP	GO:0001867	complement activation, lectin pathway	1/46	11/18723	0.0267031	SERPING1	1
BP	GO:0002645	positive regulation of tolerance induction	1/46	11/18723	0.0267031	CD274	1
BP	GO:0034163	regulation of toll-like receptor 9 signaling pathway	1/46	11/18723	0.0267031	RSAD2	1
BP	GO:0046940	nucleoside monophosphate phosphorylation	1/46	11/18723	0.0267031	CMPK2	1
BP	GO:0071609	chemokine (C-C motif) ligand 5 production	1/46	11/18723	0.0267031	OAS3	1
BP	GO:0071649	regulation of chemokine (C-C motif) ligand 5 production	1/46	11/18723	0.0267031	OAS3	1
BP	GO:1900227	positive regulation of NLRP3 inflammasome complex assembly	1/46	11/18723	0.0267031	GBP5	1
BP	GO:0030522	intracellular receptor signaling pathway	3/46	265/18723	0.0272162	DDX60/OAS3/OASL	3
BP	GO:0002824	positive regulation of adaptive immune response based on somatic recombination of immune receptors built from immunoglobulin superfamily domains	2/46	107/18723	0.0284439	CD274/RSAD2	2
BP	GO:0008637	apoptotic mitochondrial changes	2/46	107/18723	0.0284439	IFIT2/IFI6	2
BP	GO:0009265	2'-deoxyribonucleotide biosynthetic process	1/46	12/18723	0.0290957	CMPK2	1
BP	GO:0032490	detection of molecule of bacterial origin	1/46	12/18723	0.0290957	LY96	1
BP	GO:0032621	interleukin-18 production	1/46	12/18723	0.0290957	GBP5	1
BP	GO:0032661	regulation of interleukin-18 production	1/46	12/18723	0.0290957	GBP5	1
BP	GO:0034154	toll-like receptor 7 signaling pathway	1/46	12/18723	0.0290957	RSAD2	1
BP	GO:0035739	CD4-positive, alpha-beta T cell proliferation	1/46	12/18723	0.0290957	CD274	1
BP	GO:0042118	endothelial cell activation	1/46	12/18723	0.0290957	CXCL10	1
BP	GO:0043129	surfactant homeostasis	1/46	12/18723	0.0290957	OAS1	1
BP	GO:0045916	negative regulation of complement activation	1/46	12/18723	0.0290957	SERPING1	1
BP	GO:0046385	deoxyribose phosphate biosynthetic process	1/46	12/18723	0.0290957	CMPK2	1
BP	GO:0051095	regulation of helicase activity	1/46	12/18723	0.0290957	IFIT1	1
BP	GO:2000561	regulation of CD4-positive, alpha-beta T cell proliferation	1/46	12/18723	0.0290957	CD274	1
BP	GO:0009408	response to heat	2/46	110/18723	0.0299302	CXCL10/TFEC	2
BP	GO:0032611	interleukin-1 beta production	2/46	110/18723	0.0299302	AIM2/GBP5	2
BP	GO:0032651	regulation of interleukin-1 beta production	2/46	110/18723	0.0299302	AIM2/GBP5	2
BP	GO:0031349	positive regulation of defense response	3/46	278/18723	0.0307563	AIM2/TRIM6/GBP5	3
BP	GO:0002821	positive regulation of adaptive immune response	2/46	112/18723	0.0309381	CD274/RSAD2	2
BP	GO:0032609	interferon-gamma production	2/46	112/18723	0.0309381	CD274/ISG15	2
BP	GO:0032649	regulation of interferon-gamma production	2/46	112/18723	0.0309381	CD274/ISG15	2
BP	GO:0035745	T-helper 2 cell cytokine production	1/46	13/18723	0.0314827	RSAD2	1
BP	GO:0046642	negative regulation of alpha-beta T cell proliferation	1/46	13/18723	0.0314827	CD274	1
BP	GO:0060340	positive regulation of type I interferon-mediated signaling pathway	1/46	13/18723	0.0314827	TRIM6	1
BP	GO:0070234	positive regulation of T cell apoptotic process	1/46	13/18723	0.0314827	CD274	1
BP	GO:2000551	regulation of T-helper 2 cell cytokine production	1/46	13/18723	0.0314827	RSAD2	1
BP	GO:0002702	positive regulation of production of molecular mediator of immune response	2/46	117/18723	0.0335161	TRIM6/RSAD2	2
BP	GO:0010771	negative regulation of cell morphogenesis involved in differentiation	1/46	14/18723	0.0338638	GBP1	1
BP	GO:0035589	G protein-coupled purinergic nucleotide receptor signaling pathway	1/46	14/18723	0.0338638	P2RY14	1
BP	GO:0044764	multi-organism cellular process	1/46	14/18723	0.0338638	SIGLEC1	1
BP	GO:0048875	chemical homeostasis within a tissue	1/46	14/18723	0.0338638	OAS1	1
BP	GO:1900025	negative regulation of substrate adhesion-dependent cell spreading	1/46	14/18723	0.0338638	GBP1	1
BP	GO:0071346	cellular response to interferon-gamma	2/46	118/18723	0.0340415	GBP1/GBP5	2
BP	GO:0044403	biological process involved in symbiotic interaction	3/46	290/18723	0.0342301	IFIT1/TRIM6/SIGLEC1	3
BP	GO:0007052	mitotic spindle organization	2/46	120/18723	0.0351021	CHMP5/NDC80	2
BP	GO:0002836	positive regulation of response to tumor cell	1/46	15/18723	0.0362393	CD274	1
BP	GO:0002839	positive regulation of immune response to tumor cell	1/46	15/18723	0.0362393	CD274	1
BP	GO:0009263	deoxyribonucleotide biosynthetic process	1/46	15/18723	0.0362393	CMPK2	1
BP	GO:0046007	negative regulation of activated T cell proliferation	1/46	15/18723	0.0362393	CD274	1
BP	GO:0051315	attachment of mitotic spindle microtubules to kinetochore	1/46	15/18723	0.0362393	NDC80	1
BP	GO:0002830	positive regulation of type 2 immune response	1/46	16/18723	0.038609	RSAD2	1
BP	GO:0002921	negative regulation of humoral immune response	1/46	16/18723	0.038609	SERPING1	1
BP	GO:0010819	regulation of T cell chemotaxis	1/46	16/18723	0.038609	CXCL10	1
BP	GO:0034138	toll-like receptor 3 signaling pathway	1/46	16/18723	0.038609	OAS1	1
BP	GO:0070230	positive regulation of lymphocyte apoptotic process	1/46	16/18723	0.038609	CD274	1
BP	GO:0090231	regulation of spindle checkpoint	1/46	16/18723	0.038609	NDC80	1
BP	GO:0090266	regulation of mitotic cell cycle spindle assembly checkpoint	1/46	16/18723	0.038609	NDC80	1
BP	GO:1903504	regulation of mitotic spindle checkpoint	1/46	16/18723	0.038609	NDC80	1
BP	GO:0032612	interleukin-1 production	2/46	128/18723	0.0394709	AIM2/GBP5	2
BP	GO:0032652	regulation of interleukin-1 production	2/46	128/18723	0.0394709	AIM2/GBP5	2
BP	GO:0009200	deoxyribonucleoside triphosphate metabolic process	1/46	17/18723	0.0409731	CMPK2	1
BP	GO:0032511	late endosome to vacuole transport via multivesicular body sorting pathway	1/46	17/18723	0.0409731	CHMP5	1
BP	GO:0061952	midbody abscission	1/46	17/18723	0.0409731	CHMP5	1
BP	GO:0002643	regulation of tolerance induction	1/46	18/18723	0.0433314	CD274	1
BP	GO:0030728	ovulation	1/46	18/18723	0.0433314	TNFAIP6	1
BP	GO:0034162	toll-like receptor 9 signaling pathway	1/46	18/18723	0.0433314	RSAD2	1
BP	GO:0035743	CD4-positive, alpha-beta T cell cytokine production	1/46	18/18723	0.0433314	RSAD2	1
BP	GO:0071360	cellular response to exogenous dsRNA	1/46	18/18723	0.0433314	IFIT1	1
BP	GO:1900225	regulation of NLRP3 inflammasome complex assembly	1/46	18/18723	0.0433314	GBP5	1
BP	GO:1901673	regulation of mitotic spindle assembly	1/46	18/18723	0.0433314	CHMP5	1
BP	GO:0009148	pyrimidine nucleoside triphosphate biosynthetic process	1/46	19/18723	0.0456841	CMPK2	1
BP	GO:0034501	protein localization to kinetochore	1/46	19/18723	0.0456841	NDC80	1
BP	GO:0046794	transport of virus	1/46	19/18723	0.0456841	SIGLEC1	1
BP	GO:0061760	antifungal innate immune response	1/46	19/18723	0.0456841	CLEC4D	1
BP	GO:1901739	regulation of myoblast fusion	1/46	19/18723	0.0456841	CXCL10	1
BP	GO:1903083	protein localization to condensed chromosome	1/46	19/18723	0.0456841	NDC80	1
BP	GO:2001185	regulation of CD8-positive, alpha-beta T cell activation	1/46	19/18723	0.0456841	CD274	1
BP	GO:0034341	response to interferon-gamma	2/46	141/18723	0.0469837	GBP1/GBP5	2
BP	GO:0002834	regulation of response to tumor cell	1/46	20/18723	0.0480311	CD274	1
BP	GO:0002837	regulation of immune response to tumor cell	1/46	20/18723	0.0480311	CD274	1
BP	GO:0003159	morphogenesis of an endothelium	1/46	20/18723	0.0480311	CXCL10	1
BP	GO:0032495	response to muramyl dipeptide	1/46	20/18723	0.0480311	CHMP5	1
BP	GO:0043011	myeloid dendritic cell differentiation	1/46	20/18723	0.0480311	BATF2	1
BP	GO:0051900	regulation of mitochondrial depolarization	1/46	20/18723	0.0480311	IFI6	1
BP	GO:0061154	endothelial tube morphogenesis	1/46	20/18723	0.0480311	CXCL10	1
BP	GO:0046718	viral entry into host cell	2/46	144/18723	0.0487868	TRIM6/SIGLEC1	2
CC	GO:0070820	tertiary granule	4/49	164/19550	0.00075383	TNFAIP6/CLEC4D/DSC1/HP	4
CC	GO:0005769	early endosome	5/49	394/19550	0.00298432	CD274/FCGR1B/SAMD9L/SIGLEC1/LAMP3	5
CC	GO:0001533	cornified envelope	2/49	45/19550	0.00568783	DSC1/CSTA	2
CC	GO:1904724	tertiary granule lumen	2/49	55/19550	0.00839703	TNFAIP6/HP	2
CC	GO:0101003	ficolin-1-rich granule membrane	2/49	61/19550	0.0102496	CLEC4D/DSC1	2
CC	GO:0101002	ficolin-1-rich granule	3/49	185/19550	0.0111647	TNFAIP6/CLEC4D/DSC1	3
CC	GO:0031838	haptoglobin-hemoglobin complex	1/49	11/19550	0.0272343	HP	1
CC	GO:0000940	outer kinetochore	1/49	12/19550	0.0296738	NDC80	1
CC	GO:0018995	host cellular component	1/49	12/19550	0.0296738	IFIT1	1
CC	GO:0043657	host cell	1/49	12/19550	0.0296738	IFIT1	1
CC	GO:0044615	nuclear pore nuclear basket	1/49	12/19550	0.0296738	CETN3	1
CC	GO:0005770	late endosome	3/49	282/19550	0.0336167	CHMP5/SIGLEC1/LAMP3	3
CC	GO:0042599	lamellar body	1/49	17/19550	0.0417817	LAMP3	1
CC	GO:0061702	inflammasome complex	1/49	17/19550	0.0417817	AIM2	1
CC	GO:0030667	secretory granule membrane	3/49	311/19550	0.042938	CLEC4D/DSC1/LAMP3	3
CC	GO:0005839	proteasome core complex	1/49	20/19550	0.0489753	PSMA4	1
MF	GO:0003725	double-stranded RNA binding	4/49	74/18368	4.48275e-05	DDX60/OAS1/OAS3/OASL	4
MF	GO:0038187	pattern recognition receptor activity	2/49	26/18368	0.002175	LY96/CLEC4D	2
MF	GO:0070566	adenylyltransferase activity	2/49	30/18368	0.00289142	OAS1/OAS3	2
MF	GO:0005525	GTP binding	4/49	377/18368	0.017909	GBP1/IFI44L/GBP5/MX1	4
MF	GO:0003724	RNA helicase activity	2/49	77/18368	0.0179621	DDX60L/DDX60	2
MF	GO:0008186	ATP-dependent activity, acting on RNA	2/49	79/18368	0.0188499	DDX60L/DDX60	2
MF	GO:0019001	guanyl nucleotide binding	4/49	398/18368	0.0213811	GBP1/IFI44L/GBP5/MX1	4
MF	GO:0032561	guanyl ribonucleotide binding	4/49	398/18368	0.0213811	GBP1/IFI44L/GBP5/MX1	4
MF	GO:0003727	single-stranded RNA binding	2/49	87/18368	0.0225818	IFIT5/DDX60	2
MF	GO:0008603	cAMP-dependent protein kinase regulator activity	1/49	11/18368	0.028964	CXCL10	1
MF	GO:0019864	IgG binding	1/49	11/18368	0.028964	FCGR1B	1
MF	GO:0051400	BH domain binding	1/49	11/18368	0.028964	BCL2A1	1
MF	GO:0035325	Toll-like receptor binding	1/49	12/18368	0.031556	LY96	1
MF	GO:0046790	virion binding	1/49	12/18368	0.031556	SIGLEC1	1
MF	GO:0031386	protein tag	1/49	13/18368	0.0341412	ISG15	1
MF	GO:0030246	carbohydrate binding	3/49	271/18368	0.0355711	CLEC2B/CLEC4D/SIGLEC1	3
MF	GO:0004298	threonine-type endopeptidase activity	1/49	14/18368	0.0367196	PSMA4	1
MF	GO:0045028	G protein-coupled purinergic nucleotide receptor activity	1/49	14/18368	0.0367196	P2RY14	1
MF	GO:0004550	nucleoside diphosphate kinase activity	1/49	18/18368	0.046966	CMPK2	1
MF	GO:0045236	CXCR chemokine receptor binding	1/49	18/18368	0.046966	CXCL10	1
MF	GO:0016779	nucleotidyltransferase activity	2/49	132/18368	0.048401	OAS1/OAS3	2
MF	GO:0000339	RNA cap binding	1/49	19/18368	0.0495109	IFIT5	1

## Sheet: Supplementary 4
ID	Description	GeneRatio	BgRatio	pvalue	geneID	Count
hsa05160	Hepatitis C	6/26	157/8142	7.81656e-06	IFIT1/CXCL10/RSAD2/OAS1/OAS3/MX1	6
hsa05171	Coronavirus disease - COVID-19	6/26	232/8142	7.15697e-05	CXCL10/ISG15/OAS1/OAS3/MX1/RPL22L1	6
hsa05164	Influenza A	5/26	171/8142	0.000177248	CXCL10/RSAD2/OAS1/OAS3/MX1	5
hsa04621	NOD-like receptor signaling pathway	5/26	184/8142	0.000249618	AIM2/GBP1/GBP5/OAS1/OAS3	5
hsa05169	Epstein-Barr virus infection	4/26	202/8142	0.00358228	CXCL10/ISG15/OAS1/OAS3	4
hsa05162	Measles	3/26	139/8142	0.00949844	OAS1/OAS3/MX1	3
hsa04623	Cytosolic DNA-sensing pathway	2/26	63/8142	0.0169953	AIM2/CXCL10	2
hsa04622	RIG-I-like receptor signaling pathway	2/26	70/8142	0.0207312	CXCL10/ISG15	2
hsa05133	Pertussis	2/26	76/8142	0.0241815	LY96/SERPING1	2
hsa05235	PD-L1 expression and PD-1 checkpoint pathway in cancer	2/26	89/8142	0.0323979	CD274/BATF2	2
hsa04064	NF-kappa B signaling pathway	2/26	104/8142	0.0430421	LY96/BCL2A1	2
hsa04620	Toll-like receptor signaling pathway	2/26	104/8142	0.0430421	CXCL10/LY96	2
